# Supplementary material for: Potential Use of Wastewater Treatment Plant Washed Mineral Waste as Flood Embankment Materials
Source: Materials (Basel). 2025 Jul 18;18(14):3384. doi: 10.3390/ma18143384 (PMC12298621; doi:10.3390/ma18143384)
Supplement: Supplementary file 1 [file materials-18-03384-s001.zip]

Archive with 1 entries (1 files):
- materials-3734841-supplementary.pdf
